# Supplementary material for: Usability of pulse oximeters used by community health and primary care workers as screening tools for severe illness in children under five in low resource settings: A cross-sectional study in Cambodia, Ethiopia, South Sudan, and Uganda
Source: PLOS Glob Public Health. 2023 Jul 18;3(7):e0001800. doi: 10.1371/journal.pgph.0001800 (PMC10353789; doi:10.1371/journal.pgph.0001800)
Supplement: S1 Table — (XLSX) [file pgph.0001800.s002.xlsx]

## Sheet: Tabelle1
S1 Table Descriptive parameters of study participants in effective analysis
	All countries		Cambodia a		Ethiopia		South Sudan b		Uganda
Health workforce
CHW	81.08%	(n=60)	81.25%	(n=13)	79.17%	(n=19)	79.17%	(n=19)	90.0%	(n=9)
FLHFW	18.92%	(n=14)	18.75%	(n=3)	20.83%	(n=5)	20.83%	(n=5)	10.0%	(n=1)
No formal education	24.29%	(n=17)	38.46%	(n=5)	0.00%	(n=0)	52.17%	(n=12)	0.00%	(n=0)
Primary education	32.86%	(n=23)	53.85%	(n=7)	0.00%	(n=0)	30.43%	(n=7)	90.0%	(n=9)
Secondary education	42.86%	(n=30)	7.96%	(n=1)	100.0%	(n=24)	17.39%	(n=4)	10.0%	(n=1)
Male	67.57%	(n=50)	93.75%	(n=15)	79.17%	(n=19)	54.17%	(n=13)	30.0%	(n=3)
Female	32.43%	(n=24)	6.25%	(n=1)	20.83%	(n=5)	45.83%	(n=11)	70.0%	(n=7)
Children under five
0-60 days	4.92%	(n=12)	5.88%	(n=2)	8.60%	(n=8)	2.15%	(n=2)	0.0%	(n=0)
2-12 months	29.92%	(n=73)	20.59%	(n=7)	34.41%	(n=32)	27.96%	(n=26)	33.33%	(n=8)
12-59 months	65.16%	(n=159)	73.53%	(n=25)	56.99%	(n=53)	69.89%	(n=65)	66.67%	(n=16)
Prevalence of hypoxemia c	21.76%	(n=52)	6.06%	(n=2)	29.35%	(n=27)	21.74%	(n=20)	13.64%	(n=3)
Severe	20.90%	(n=51)	5.88%	(n=2)	27.96%	(n=26)	22.58%	(n=21)	8.33%	(n=2)
pneumonia d
Proportion of referrals	25.0%	(n=61)	17.65%	(n=6)	24.73%	(n=23)	29.03%	(n=27)	20.83%	(n=5)
a information on level of education missing for 3 participants
b information on level of education missing for 1 participant
c among children with fast breathing, not available for 5 participants
d among children with fast breathing
