# Supplementary material for: Usability of pulse oximeters used by community health and primary care workers as screening tools for severe illness in children under five in low resource settings: A cross-sectional study in Cambodia, Ethiopia, South Sudan, and Uganda
Source: PLOS Glob Public Health. 2023 Jul 18;3(7):e0001800. doi: 10.1371/journal.pgph.0001800 (PMC10353789; doi:10.1371/journal.pgph.0001800)
Supplement: S2 Table — (XLSX) [file pgph.0001800.s003.xlsx]

## Sheet: Tabelle1
S2 Table Description of checklist variables
Variable	Description	Type	Categories	Observations with missing values
Step1	Child is calm and sitting in a reclined position	Binary	Yes (1)	0
			No (0)
Step2	The child’s upper or lower limb digits are exposed	Binary	Yes (1)	17
			No (0)
Step3	Health worker turns on the device correctly	Binary	Yes (1)	16
			No (0)
Step4	Health worker uses the appropriate probe for the child’s age group	Binary	Yes (1)	27
			No (0)
Step5	Health worker checks and cleans probe sensor	Binary	Yes (1)	11
			No (0)
Step6	Health worker connects probe sensor to unit	Binary	Yes (1)	30
			No (0)
Step7	Health worker attaches probe sensor correctly	Binary	Yes (1)	11
			No (0)
Step8	Health worker distinguishes correctly between Sp02 and pulse on display	Binary	Yes (1)	30
			No (0)
Step9	Health worker records two Sp02 readings	Binary	Yes (1)	17
			No (0)
