# Supplementary material for: Usability of pulse oximeters used by community health and primary care workers as screening tools for severe illness in children under five in low resource settings: A cross-sectional study in Cambodia, Ethiopia, South Sudan, and Uganda
Source: PLOS Glob Public Health. 2023 Jul 18;3(7):e0001800. doi: 10.1371/journal.pgph.0001800 (PMC10353789; doi:10.1371/journal.pgph.0001800)
Supplement: S3 Table — (XLSX) [file pgph.0001800.s004.xlsx]

## Sheet: Tabelle2
S3 Table Frequency of task completion and task completion rates per checklist item, by age group
	Child age	N	Freq.	Task completion rate (%)	Std. error	95% CI
Step 1	<12 months	85	83	97.7	2023-06-01	91.0	99.4
“Child is calm and sitting in a reclined position”	12-59 months	159	154	96.9	2023-04-01	92.6	98.7
Step 2	<12 months	85	85	100.0	-	-	-
“The child’s upper or lower limb digits are exposed”	12-59 months	159	159	100.0	-	-	-
Step3	<12 months	85	85	100.0	-	-	-
“Health worer turns device on correctly”	12-59 months	159	159	100.0	-	-	-
Step 4 (handheld devices only)	<12 months	46	13	2023-03-28	2023-06-06	2023-01-17	42.9
“Health worker uses the appropriate probe for the child’s age group”	12-59 months	88	79	89.8	2023-02-03	81.4	94.6
Step 5 (handheld devices only)	<12 months	46	44	95.7	3.0	84.1	98.9
“Health worker checks and cleans probe sensor”	12-59 months	88	88	199.0	-	-	-
Step 6 (handheld devices only)	<12 months	46	46	100.0	-	-	-
“Health worker connects probe sensor to unit”	12-59 months	88	88	100.0	-	-	-
Step 7 (handheld devices only)	<12 months	46	46	100.0	-	-	-
“Health worker attaches probe sensor correctly”	12-59 months	88	88	100.0	-	-	-
Step 8	<12 months	85	85	100.0	-	-	-
“Health worker distinguishes correctly between Sp02 and pulse on display”	12-59 months	159	159	100.0	-	-	-
Step 9	<12 months	85	82	96.5	2.0	89.6	98.9
“Health worker records two Sp02 readings”	12-59 months	159	157	98.7	0.9	95.1	99.7
