# Supplementary material for: Usability of pulse oximeters used by community health and primary care workers as screening tools for severe illness in children under five in low resource settings: A cross-sectional study in Cambodia, Ethiopia, South Sudan, and Uganda
Source: PLOS Glob Public Health. 2023 Jul 18;3(7):e0001800. doi: 10.1371/journal.pgph.0001800 (PMC10353789; doi:10.1371/journal.pgph.0001800)
Supplement: S4 Table — (XLSX) [file pgph.0001800.s005.xlsx]

## Sheet: Tabelle2
S3 Table Frequency of task completion and task completion rates per checklist item, by age group
	N	Freq.	Task completion rate (%)	Std. error	95% CI
Step 1 "Child is calm and sitting in a reclined position"	316	309	97.8	0.8	95.4	98.9
Step 2 “The child’s upper or lower limb digits are exposed”	299	298	99.7	0.3	97.7	100.0
Step3 “Health worer turns device on correctly”	300	299	99.7	0.3	97.7	100.0
Step 4 (handheld devices only) “Health worker uses the appropriate probe for the child’s age group”	166	152	68.7	3.6	61.2	75.3
Step 5 (handheld devices only) “Health worker checks and cleans probe sensor”	182	173	95.1	1.6	90.7	97.4
Step 6 (handheld devices only) “Health worker connects probe sensor to unit”	163	163	100.0	-	-	-
Step 7 (handheld devices only) “Health worker attaches probe sensor correctly”	182	179	98.4	0.9	95.0	99.5
Step 8 “Health worker distinguishes correctly between Sp02 and pulse on display”	286	286	100.0	-	-	-
Step 9 “Health worker records two Sp02 readings”	299	277	92.6	1.5	89.1	95.1
